# Supplementary material for: High-Throughput Sequencing of Small RNAs from Pollen and Silk and Characterization of miRNAs as Candidate Factors Involved in Pollen-Silk Interactions in Maize
Source: PLoS One. 2013 Aug 21;8(8):e72852. doi: 10.1371/journal.pone.0072852 (PMC3749131; doi:10.1371/journal.pone.0072852)
Supplement: Table S1 — List of known miRNAs identified in this study. (XLS) [file pone.0072852.s001.xls]

## Sheet: Known Mature
Table S1. List of known miRNAs identified in this study.
MicorRNA	Sequences	Length	Reads counts					Relative expression level (TPM)
			Total	MP	GP	MS	PS	MP	GP	MS	PS
zma-miR1432	CUCAGGAGAGAUGACACCGAC	21	2	0	0	2	0	0	0	0.346302	0
zma-miR156a	UGACAGAAGAGAGUGAGCAC	20	26419	5925	6780	8002	5712	1628.22	641.132	1385.56	1097.38
zma-miR156b	UGACAGAAGAGAGUGAGCAC	20	26522	5931	6782	8064	5745	1629.87	641.321	1396.29	1103.72
zma-miR156c	UGACAGAAGAGAGUGAGCAC	20	26419	5925	6780	8002	5712	1628.22	641.132	1385.56	1097.38
zma-miR156d	UGACAGAAGAGAGUGAGCAC	20	26522	5931	6782	8064	5745	1629.87	641.321	1396.29	1103.72
zma-miR156e	UGACAGAAGAGAGUGAGCAC	20	26418	5925	6780	8002	5711	1628.22	641.132	1385.56	1097.19
zma-miR156f	UGACAGAAGAGAGUGAGCAC	20	26371	5917	6765	7988	5701	1626.02	639.714	1383.13	1095.27
zma-miR156g	UGACAGAAGAGAGUGAGCAC	20	26371	5917	6765	7988	5701	1626.02	639.714	1383.13	1095.27
zma-miR156h	UGACAGAAGAGAGUGAGCAC	20	26418	5925	6780	8002	5711	1628.22	641.132	1385.56	1097.19
zma-miR156i	UGACAGAAGAGAGUGAGCAC	20	26418	5925	6780	8002	5711	1628.22	641.132	1385.56	1097.19
zma-miR156j	UGACAGAAGAGAGAGAGCACA	21	12	3	5	3	1	0.824416	0.472811	0.519453	0.192118
zma-miR156k	UGACAGAAGAGAGCGAGCAC	20	152	10	10	87	45	2.74805	0.945623	15.0641	8.64532
zma-miR156l	UGACAGAAGAGAGUGAGCAC	20	26418	5925	6780	8002	5711	1628.22	641.132	1385.56	1097.19
zma-miR159a	UUUGGAUUGAAGGGAGCUCUG	21	72392	2067	8330	30449	31546	568.022	787.704	5272.28	6060.56
zma-miR159b	UUUGGAUUGAAGGGAGCUCUG	21	72384	2067	8330	30446	31541	568.022	787.704	5271.76	6059.6
zma-miR159c	CUUGGAUUGAAGGGAGCUCCU	21	14	0	0	8	6	0	0	1.38521	1.15271
zma-miR159d	CUUGGAUUGAAGGGAGCUCCU	21	14	0	0	8	6	0	0	1.38521	1.15271
zma-miR159f	UUUGGAUUGAAGGGAGCUCUG	21	72359	2066	8326	30430	31537	567.748	787.325	5268.99	6058.83
zma-miR159g	UUUGGAGUGAAGGGAGUUCUG	21	5	0	5	0	0	0	0.472811	0	0
zma-miR159h	UUUGGAGUGAAGGGAGCUCUG	21	4155	408	3696	44	7	112.121	349.502	7.61865	1.34483
zma-miR159i	UUUGGAGUGAAGGGAGCUCUG	21	4155	408	3696	44	7	112.121	349.502	7.61865	1.34483
zma-miR159j	UUUGGAUUGAAGGGAGCUCUG	21	72351	2066	8326	30427	31532	567.748	787.325	5268.47	6057.87
zma-miR159k	UUUGGAUUGAAGGGAGCUCUG	21	72351	2066	8326	30427	31532	567.748	787.325	5268.47	6057.87
zma-miR160a	UGCCUGGCUCCCUGUAUGCCA	21	251	8	2	207	34	2.19844	0.189125	35.8423	6.53202
zma-miR160b	UGCCUGGCUCCCUGUAUGCCA	21	251	8	2	207	34	2.19844	0.189125	35.8423	6.53202
zma-miR160c	UGCCUGGCUCCCUGUAUGCCA	21	251	8	2	207	34	2.19844	0.189125	35.8423	6.53202
zma-miR160d	UGCCUGGCUCCCUGUAUGCCA	21	251	8	2	207	34	2.19844	0.189125	35.8423	6.53202
zma-miR160e	UGCCUGGCUCCCUGUAUGCCA	21	251	8	2	207	34	2.19844	0.189125	35.8423	6.53202
zma-miR160f	UGCCUGGCUCCCUGUAUGCCG	21	19	2	1	13	3	0.54961	0.0945623	2.25096	0.576355
zma-miR160g	UGCCUGGCUCCCUGUAUGCCA	21	251	8	2	207	34	2.19844	0.189125	35.8423	6.53202
zma-miR162	UCGAUAAACCUCUGCAUCCA	20	1161	27	6	506	622	7.41974	0.567374	87.6145	119.498
zma-miR164a	UGGAGAAGCAGGGCACGUGCA	21	42049	4	0	29305	12740	1.09922	0	5074.19	2447.59
zma-miR164b	UGGAGAAGCAGGGCACGUGCA	21	42065	4	0	29317	12744	1.09922	0	5076.27	2448.35
zma-miR164c	UGGAGAAGCAGGGCACGUGCA	21	42065	4	0	29317	12744	1.09922	0	5076.27	2448.35
zma-miR164d	UGGAGAAGCAGGGCACGUGCA	21	42049	4	0	29305	12740	1.09922	0	5074.19	2447.59
zma-miR164e	UGGAGAAGCAGGACACGUGAG	21	2	1	0	0	1	0.274805	0	0	0.192118
zma-miR164f	UGGAGAAGCAGGGCACGUGCU	21	659	0	0	412	247	0	0	71.3382	47.4532
zma-miR164g	UGGAGAAGCAGGGCACGUGCA	21	42077	4	0	29333	12740	1.09922	0	5079.04	2447.59
zma-miR164h	UGGAGAAGCAGGGCACGUGUG	21	146	0	0	82	64	0	0	14.1984	12.2956
zma-miR166a	UCGGACCAGGCUUCAUUCCCC	21	9533	233	247	4283	4770	64.0296	23.3569	741.606	916.404
zma-miR166b	UCGGACCAGGCUUCAUUCCC	20	9518	233	246	4276	4763	64.0296	23.2623	740.394	915.059
zma-miR166c	UCGGACCAGGCUUCAUUCCC	20	9518	233	246	4276	4763	64.0296	23.2623	740.394	915.059
zma-miR166d	UCGGACCAGGCUUCAUUCCC	20	9518	233	246	4276	4763	64.0296	23.2623	740.394	915.059
zma-miR166e	UCGGACCAGGCUUCAUUCCC	20	9518	233	246	4276	4763	64.0296	23.2623	740.394	915.059
zma-miR166f	UCGGACCAGGCUUCAUUCCC	20	9329	218	179	4203	4729	59.9075	16.9266	727.754	908.527
zma-miR166g	UCGGACCAGGCUUCAUUCCC	20	9330	218	180	4205	4727	59.9075	17.0212	728.1	908.143
zma-miR166h	UCGGACCAGGCUUCAUUCCC	20	9329	218	179	4203	4729	59.9075	16.9266	727.754	908.527
zma-miR166i	UCGGACCAGGCUUCAUUCCC	20	9518	233	246	4276	4763	64.0296	23.2623	740.394	915.059
zma-miR166j	UCGGACCAGGCUUCAAUCCCU	21	369	0	0	170	199	0	0	29.4357	38.2315
zma-miR166k	UCGGACCAGGCUUCAAUCCCU	21	370	0	0	170	200	0	0	29.4357	38.4236
zma-miR166l	UCGGACCAGGCUUCAUUCCUC	21	672	23	73	261	315	6.32052	6.90305	45.1924	60.5172
zma-miR166m	UCGGACCAGGCUUCAUUCCUC	21	241	8	6	96	131	2.19844	0.567374	16.6225	25.1675
zma-miR166n	UCGGACCAGGCUUCAAUCCCU	21	369	0	0	170	199	0	0	29.4357	38.2315
zma-miR167a	UGAAGCUGCCAGCAUGAUCUA	21	1220	28	11	574	607	7.69455	1.04018	99.3887	116.616
zma-miR167b	UGAAGCUGCCAGCAUGAUCUA	21	1216	27	9	573	607	7.41974	0.85106	99.2156	116.616
zma-miR167c	UGAAGCUGCCAGCAUGAUCUA	21	1220	28	11	574	607	7.69455	1.04018	99.3887	116.616
zma-miR167d	UGAAGCUGCCAGCAUGAUCUA	21	1220	28	11	574	607	7.69455	1.04018	99.3887	116.616
zma-miR167e	UGAAGCUGCCAGCAUGAUCUG	21	1402	7	2	644	749	1.92364	0.189125	111.509	143.897
zma-miR167f	UGAAGCUGCCAGCAUGAUCUG	21	1404	7	2	644	751	1.92364	0.189125	111.509	144.281
zma-miR167g	UGAAGCUGCCAGCAUGAUCUG	21	1853	6	1	811	1035	1.64883	0.0945623	140.426	198.842
zma-miR167h	UGAAGCUGCCAGCAUGAUCUG	21	2254	6	1	1063	1184	1.64883	0.0945623	184.06	227.468
zma-miR167i	UGAAGCUGCCAGCAUGAUCUG	21	2252	6	1	1062	1183	1.64883	0.0945623	183.886	227.276
zma-miR167j	UGAAGCUGCCAGCAUGAUCUG	21	1404	7	2	644	751	1.92364	0.189125	111.509	144.281
zma-miR168a	UCGCUUGGUGCAGAUCGGGAC	21	197548	9940	23324	84729	79555	2731.56	2205.57	14670.9	15284
zma-miR168b	UCGCUUGGUGCAGAUCGGGAC	21	197548	9940	23324	84729	79555	2731.56	2205.57	14670.9	15284
zma-miR169a	CAGCCAAGGAUGACUUGCCGA	21	3393	5	2	1407	1979	1.37403	0.189125	243.624	380.202
zma-miR169b	CAGCCAAGGAUGACUUGCCGA	21	3393	5	2	1407	1979	1.37403	0.189125	243.624	380.202
zma-miR169c	CAGCCAAGGAUGACUUGCCGG	21	5032	1	3	2024	3004	0.274805	0.283687	350.458	577.123
zma-miR169f	UAGCCAAGGAUGACUUGCCUA	21	24	0	4	2	18	0	0.378249	0.346302	3.45813
zma-miR169g	UAGCCAAGGAUGACUUGCCUA	21	24	0	4	2	18	0	0.378249	0.346302	3.45813
zma-miR169h	UAGCCAAGGAUGACUUGCCUA	21	24	0	4	2	18	0	0.378249	0.346302	3.45813
zma-miR169i	UAGCCAAGGAUGACUUGCCUG	21	64	3	10	18	33	0.824416	0.945623	3.11672	6.3399
zma-miR169j	UAGCCAAGGAUGACUUGCCUG	21	64	3	10	18	33	0.824416	0.945623	3.11672	6.3399
zma-miR169k	UAGCCAAGGAUGACUUGCCUG	21	64	3	10	18	33	0.824416	0.945623	3.11672	6.3399
zma-miR169l	UAGCCAGGGAUGAUUUGCCUG	21	8	0	0	0	8	0	0	0	1.53695
zma-miR169m	UAGCCAAGAAUGGCUUGCCUA	21	1	0	0	1	0	0	0	0.173151	0
zma-miR169n	UAGCCAAGAAUGGCUUGCCUA	21	1	0	0	1	0	0	0	0.173151	0
zma-miR169o	UAGCCAAGAAUGACUUGCCUA	21	9	3	5	1	0	0.824416	0.472811	0.173151	0
zma-miR169p	UAGCCAAGGAUGACUUGCCGG	21	58	1	0	19	38	0.274805	0	3.28987	7.30049
zma-miR169q	UAGCCAAGAAUGGCUUGCCUA	21	1	0	0	1	0	0	0	0.173151	0
zma-miR169r	CAGCCAAGGAUGACUUGCCGG	21	5047	1	3	2033	3010	0.274805	0.283687	352.016	578.276
zma-miR171a	UGAUUGAGCCGCGCCAAUAU	20	20	0	0	7	13	0	0	1.21206	2.49754
zma-miR171b	UUGAGCCGUGCCAAUAUCAC	20	6170	0	2	42	6126	0	0.189125	7.27235	1176.92
zma-miR171c	UGACUGAGCCGUGCCAAUAUC	21	11	0	0	2	9	0	0	0.346302	1.72906
zma-miR171d	UGAUUGAGCCGUGCCAAUAUC	21	13323	12	44	3766	9501	3.29766	4.16074	652.087	1825.31
zma-miR171e	UGAUUGAGCCGUGCCAAUAUC	21	13324	12	44	3766	9502	3.29766	4.16074	652.087	1825.51
zma-miR171f	UUGAGCCGUGCCAAUAUCACA	21	6042	0	2	3	6037	0	0.189125	0.519453	1159.82
zma-miR171h	GUGAGCCGAACCAAUAUCACU	21	7	0	1	2	4	0	0.0945623	0.346302	0.768473
zma-miR171i	UGAUUGAGCCGUGCCAAUAUC	21	13288	12	44	3760	9472	3.29766	4.16074	651.048	1819.74
zma-miR171j	UGAUUGAGCCGUGCCAAUAUC	21	13316	12	44	3763	9497	3.29766	4.16074	651.568	1824.55
zma-miR171k	GUGAGCCGAACCAAUAUCACU	21	7	0	1	2	4	0	0.0945623	0.346302	0.768473
zma-miR171l	GGAUUGAGCCGCGUCAAUAUC	21	58	0	0	24	34	0	0	4.15563	6.53202
zma-miR171m	GGAUUGAGCCGCGUCAAUAUC	21	58	0	0	24	34	0	0	4.15563	6.53202
zma-miR171n	UGAUUGAGCCGCGCCAAUAUC	21	20	0	0	7	13	0	0	1.21206	2.49754
zma-miR172a	AGAAUCUUGAUGAUGCUGCA	20	123	0	5	34	84	0	0.472811	5.88714	16.1379
zma-miR172b	AGAAUCUUGAUGAUGCUGCA	20	123	0	5	34	84	0	0.472811	5.88714	16.1379
zma-miR172c	AGAAUCUUGAUGAUGCUGCA	20	123	0	5	34	84	0	0.472811	5.88714	16.1379
zma-miR172d	AGAAUCUUGAUGAUGCUGCA	20	123	0	5	34	84	0	0.472811	5.88714	16.1379
zma-miR172e	GGAAUCUUGAUGAUGCUGCAU	21	14	3	4	2	5	0.824416	0.378249	0.346302	0.960591
zma-miR2118b	UUCCCGAUGCCUCCCAUUCCUA	22	8	3	4	0	1	0.824416	0.378249	0	0.192118
zma-miR2118c	UUCCUAAUGCCUCCCAUUCCUA	22	1	0	0	0	1	0	0	0	0.192118
zma-miR2118d	UUCCUGAUGCCUCCCAUGCCUA	22	5	4	1	0	0	1.09922	0.0945623	0	0
zma-miR2275a-5p	AGAGUUGGAGGAAAGCAAACC	21	1	0	1	0	0	0	0.0945623	0	0
zma-miR2275b-3p	UUCAGUUUCCUCUAAUAUCUCA	22	3	1	0	2	0	0.274805	0	0.346302	0
zma-miR2275b-5p	AGGAUUAGAGGCAACUGAACC	21	1	0	0	0	1	0	0	0	0.192118
zma-miR2275c-3p	UUCAGUUUCCUCUAAUAUCUCA	22	3	1	0	2	0	0.274805	0	0.346302	0
zma-miR2275c-5p	AGGAUUAGAGGGACUUGAACC	21	1	0	1	0	0	0	0.0945623	0	0
zma-miR319a	UUGGACUGAAGGGUGCUCCC	20	241	1	0	121	119	0.274805	0	20.9513	22.8621
zma-miR319b	UUGGACUGAAGGGUGCUCCC	20	276	1	1	135	139	0.274805	0.0945623	23.3754	26.7044
zma-miR319c	UUGGACUGAAGGGUGCUCCC	20	241	1	0	121	119	0.274805	0	20.9513	22.8621
zma-miR319d	UUGGACUGAAGGGUGCUCCC	20	276	1	1	135	139	0.274805	0.0945623	23.3754	26.7044
zma-miR390a	AAGCUCAGGAGGGAUAGCGCC	21	1472	25	347	641	459	6.87013	32.8131	110.99	88.1823
zma-miR390b	AAGCUCAGGAGGGAUAGCGCC	21	1472	25	347	641	459	6.87013	32.8131	110.99	88.1823
zma-miR393a	UCCAAAGGGAUCGCAUUGAUCU	22	223	3	12	176	32	0.824416	1.13475	30.4746	6.14778
zma-miR393b	UCCAAAGGGAUCGCAUUGAUCC	22	166	1	11	147	7	0.274805	1.04018	25.4532	1.34483
zma-miR393c	UCCAAAGGGAUCGCAUUGAUCU	22	223	3	12	176	32	0.824416	1.13475	30.4746	6.14778
zma-miR394a	UUGGCAUUCUGUCCACCUCC	20	69	0	0	25	44	0	0	4.32878	8.4532
zma-miR394b	UUGGCAUUCUGUCCACCUCC	20	69	0	0	25	44	0	0	4.32878	8.4532
zma-miR395a	GUGAAGUGUUUGGGGGAACUC	21	364	0	0	42	322	0	0	7.27235	61.8621
zma-miR395b	GUGAAGUGUUUGGGGGAACUC	21	366	0	0	42	324	0	0	7.27235	62.2463
zma-miR395c	GUGAAGUGUUUGGAGGAACUC	21	5	0	0	0	5	0	0	0	0.960591
zma-miR395d	GUGAAGUGUUUGGGGGAACUC	21	365	0	0	42	323	0	0	7.27235	62.0542
zma-miR395e	GUGAAGUGUUUGGGGGAACUC	21	364	0	0	42	322	0	0	7.27235	61.8621
zma-miR395f	GUGAAGUGUUUGGGGGAACUC	21	365	0	0	42	323	0	0	7.27235	62.0542
zma-miR395g	GUGAAGUGUUUGGGGGAACUC	21	365	0	0	42	323	0	0	7.27235	62.0542
zma-miR395h	GUGAAGUGUUUGGGGGAACUC	21	364	0	0	42	322	0	0	7.27235	61.8621
zma-miR395i	GUGAAGUGUUUGGGGGAACUC	21	365	0	0	42	323	0	0	7.27235	62.0542
zma-miR395j	GUGAAGUGUUUGGGGGAACUC	21	364	0	0	42	322	0	0	7.27235	61.8621
zma-miR395k	GUGAAGUGUUUGAGGAAACUC	21	1	0	0	0	1	0	0	0	0.192118
zma-miR395l	GUGAAGUGUUUGGAGGAACUC	21	5	0	0	0	5	0	0	0	0.960591
zma-miR395m	GUGAAGUGUUUGGAGGAACUC	21	5	0	0	0	5	0	0	0	0.960591
zma-miR395n	GUGAAGUGUUUGGGGGAACUC	21	365	0	0	42	323	0	0	7.27235	62.0542
zma-miR395o	GUGAAGUGUUUGGGUGAACUC	21	1	0	0	0	1	0	0	0	0.192118
zma-miR395p	GUGAAGUGUUUGGGGGAACUC	21	364	0	0	42	322	0	0	7.27235	61.8621
zma-miR396a	UUCCACAGCUUUCUUGAACUG	21	2568	693	382	779	714	190.44	36.1228	134.885	137.172
zma-miR396b	UUCCACAGCUUUCUUGAACUG	21	2568	693	382	779	714	190.44	36.1228	134.885	137.172
zma-miR396c	UUCCACAGGCUUUCUUGAACUG	22	11685	109	380	6380	4816	29.9538	35.9337	1104.7	925.241
zma-miR396d	UUCCACAGGCUUUCUUGAACUG	22	11685	109	380	6380	4816	29.9538	35.9337	1104.7	925.241
zma-miR396e	UUCCACAGCUUUCUUGAACUU	21	198	46	83	32	37	12.641	7.84867	5.54083	7.10837
zma-miR396f	UUCCACAGCUUUCUUGAACUU	21	198	46	83	32	37	12.641	7.84867	5.54083	7.10837
zma-miR396g	UCCCACAGCUUUAUUGAACUG	21	1	0	1	0	0	0	0.0945623	0	0
zma-miR396h	UCCCACAGCUUUAUUGAACUG	21	1	0	1	0	0	0	0.0945623	0	0
zma-miR397b	UCAUUGAGCGCAGCGUUGAUG	21	1	0	0	0	1	0	0	0	0.192118
zma-miR398a	UGUGUUCUCAGGUCGCCCCCG	21	38	2	15	11	10	0.54961	1.41843	1.90466	1.92118
zma-miR398b	UGUGUUCUCAGGUCGCCCCCG	21	38	2	15	11	10	0.54961	1.41843	1.90466	1.92118
zma-miR399a	UGCCAAAGGAGAAUUGCCCUG	21	37	0	0	17	20	0	0	2.94357	3.84236
zma-miR399b	UGCCAAAGGAGAGCUGUCCUG	21	30	0	24	4	2	0	2.26949	0.692604	0.384236
zma-miR399c	UGCCAAAGGAGAAUUGCCCUG	21	37	0	0	17	20	0	0	2.94357	3.84236
zma-miR399d	UGCCAAAGGAGAGCUGCCCUG	21	4	0	2	1	1	0	0.189125	0.173151	0.192118
zma-miR399e	UGCCAAAGGAGAGUUGCCCUG	21	122	0	0	83	39	0	0	14.3715	7.49261
zma-miR399f	UGCCAAAGGAAAUUUGCCCCG	21	14	0	1	9	4	0	0.0945623	1.55836	0.768473
zma-miR399g	UGCCAAAGGGGAUUUGCCCGG	21	1	0	1	0	0	0	0.0945623	0	0
zma-miR399h	UGCCAAAGGAGAAUUGCCCUG	21	37	0	0	17	20	0	0	2.94357	3.84236
zma-miR399i	UGCCAAAGGAGAGUUGCCCUG	21	121	0	0	82	39	0	0	14.1984	7.49261
zma-miR399j	UGCCAAAGGAGAGUUGCCCUG	21	121	0	0	82	39	0	0	14.1984	7.49261
zma-miR408	CUGCACUGCCUCUUCCCUGGC	21	1374	7	1	529	837	1.92364	0.0945623	91.5969	160.803
zma-miR408b	CUGCACUGCCUCUUCCCUGGC	21	1374	7	1	529	837	1.92364	0.0945623	91.5969	160.803
zma-miR528a	UGGAAGGGGCAUGCAGAGGAG	21	49	3	1	12	33	0.824416	0.0945623	2.07781	6.3399
zma-miR528b	UGGAAGGGGCAUGCAGAGGAG	21	49	3	1	12	33	0.824416	0.0945623	2.07781	6.3399
zma-miR529	AGAAGAGAGAGAGUACAGCCU	21	20	1	15	2	2	0.274805	1.41843	0.346302	0.384236
zma-miR827	UUAGAUGACCAUCAGCAAACA	21	15589	2	0	5057	10530	0.54961	0	875.625	2023
