# Supplementary material for: High-Throughput Sequencing of Small RNAs from Pollen and Silk and Characterization of miRNAs as Candidate Factors Involved in Pollen-Silk Interactions in Maize
Source: PLoS One. 2013 Aug 21;8(8):e72852. doi: 10.1371/journal.pone.0072852 (PMC3749131; doi:10.1371/journal.pone.0072852)
Supplement: Table S2 — Novel miRNAs predicted in this study. (XLS) [file pone.0072852.s002.xls]

## Sheet: Sheet1
Table S2. Novel miRNAs predicted in this study.
MicorRNA	Sequences	Length	Reads counts					Relative expression level (TPM)				MicorRNA*
			Total	MP	GP	MS	PS	MP	GP	MS	PS
Novel-10-3p	AGUCAACGCUGAUUUCGCUGAA	22	43	3	6	16	18	0.824416	0.567374	2.77042	3.45813
Novel-11-3p	CGGAUGGGUGCUGCGCGGUGGU	22	2580	1	7	1112	1460	0.274805	0.661936	192.544	280.493	CGCCCCGCATCCCCATCCCGC
Novel-12-5p	AUCACGGGAGGAUUGGAGAGG	21	180	56	99	10	15	15.3891	9.36166	1.73151	2.88177	CCTCCAATCCTCTCGTGATCC
Novel-13-3p	AAAACCCCCUGACGCAGCACCGUU	24	17	0	0	2	15	0	0	0.346302	2.88177
Novel-13-5p-1	AACGGUGCUGUGUCAGGGGGUUUU	24	16	0	0	8	8	0	0	1.38521	1.53695
Novel-13-5p-2	AUCCAACGGUGCUGUGUUAGGGGG	24	9	0	0	3	6	0	0	0.519453	1.15271
Novel-14a-5p	AGAGGGGAUUGGAGGGGCUA	20	121	11	108	2	0	3.02286	10.2127	0.346302	0
Novel-14b-3p-1	AGCACCUCCAAUCCCUUCCGGU	22	13	1	3	4	5	0.274805	0.283687	0.692604	0.960591
Novel-14b-5p	AGAGGGGAUUGGAGGGGCUAA	21	217	23	124	29	41	6.32052	11.7257	5.02138	7.87685
Novel-15-3p	AGCACCGUUGGAUAUGGAGGGUGU	24	38	0	0	4	34	0	0	0.692604	6.53202
Novel-1-5p	AUGGAGUGGAUUGAGGGGGCU	21	123	21	69	21	12	5.77091	6.5248	3.63617	2.30542
Novel-16-3p	GACGUCUCAAGGCGUUCGAUGA	22	6	0	6	0	0	0	0.567374	0	0
Novel-16-5p	CAUCGAGCAGUUCUGCGACGUC	22	19	1	15	3	0	0.274805	1.41843	0.519453	0
Novel-17-5p	AUCGAAUGAGAUUGGGGGGAU	21	90	0	0	33	57	0	0	5.71399	10.9507
Novel-18-3p	AGAGAAAGCUCGCGAUAAGGUU	22	138	4	2	68	64	1.09922	0.189125	11.7743	12.2956	GGGCCGTACGTGGGCTTTCTG
Novel-19-5p	GUUUGGAGGAGAUUGAGGGGC	21	59	9	40	10	0	2.47325	3.78249	1.73151	0
Novel-20-5p	GUUCGUUUUGGAGUGGAUUGAGGG	24	22	0	0	5	17	0	0	0.865755	3.26601	CTCAATCCACTCCAAAACGAA
Novel-21-5p	GUCUGCAAGCUUGUUAAGGGGC	22	46	41	5	0	0	11.267	0.472811	0	0
Novel-22-3p	ACACAGCACCGUUGGAUGUGGAGG	24	18	0	0	6	12	0	0	1.03891	2.30542	ACATCCTCCACATCCAACGGTGCT
Novel-23-5p	CGGUGUAACACCCUGAAUUUGA	22	49	0	49	0	0	0	4.63355	0	0
Novel-24-5p	CGCUAGUUUGGUAUUAUGGAGCAC	24	13	0	0	9	4	0	0	1.55836	0.768473
Novel-25a-3p	GAUAUAGCACCGUUGGAUGUGGAG	24	24	0	0	8	16	0	0	1.38521	3.07389	ACATCCAACGGTGCTGCGTTAGGG
Novel-25b-3p	GACACAGCACCGUUGGAUGUGGAG	24	17	0	0	6	11	0	0	1.03891	2.1133
Novel-25c-3p	GACGCAGCACCGUUGGAUGUGGAG	24	71	0	0	24	47	0	0	4.15563	9.02956	CTCCATATTCAACGATGCTGCGTC
Novel-25c-5p-2	ACAUCCAACGGUGCUGUGUCAGGG	24	11	0	0	6	5	0	0	1.03891	0.960591
Novel-2-5p	CAAAGAGAAUUGAGGGGGCUA	21	290	9	274	6	1	2.47325	25.9101	1.03891	0.192118
Novel-26-3p	UCCCCUUCAAUUCCCUCUGGU	21	36	9	1	19	7	2.47325	0.0945623	3.28987	1.34483
Novel-26-5p	CGGAGGGAAUUGGAGGGGCUA	21	20	0	7	6	7	0	0.661936	1.03891	1.34483
Novel-27-3p	UCCACUACGUCGGCAAGGGUG	21	54	4	49	1	0	1.09922	4.63355	0.173151	0
Novel-27-5p	ACACUUGUUGAUGAAGAGGAG	21	112	19	90	3	0	5.2213	8.5106	0.519453	0
Novel-28-3p	AAUCCCCUCCAAUCCUCUCGGGAU	24	12	0	0	6	6	0	0	1.03891	1.15271
Novel-28-5p	GAUCCCGGGAGAAUCGGAGGG	21	53	8	45	0	0	2.19844	4.2553	0	0
Novel-29-3p	AUCACCUUCGGUUUUGUGGCU	21	197	10	170	12	5	2.74805	16.0756	2.07781	0.960591
Novel-29-5p	CACAAAACUGAAGGGGAUUGG	21	29	7	22	0	0	1.92364	2.08037	0	0
Novel-30-3p	UAAGGGGAUAAACAACGCUGGG	22	31	8	21	2	0	2.19844	1.98581	0.346302	0	CGGTGCTGTTTATCCCCTTATGAA
Novel-31-5p	ACGCUAGAGACCGAGAGCGUGU	22	32	4	23	1	4	1.09922	2.17493	0.173151	0.768473	ACGCTCTCGACCTCTATCGTAAGA
Novel-32-5p	AAGGGAACGUAUCUGGUGCUCAAA	24	30	0	0	10	20	0	0	1.73151	3.84236
Novel-33-5p	UAGCCAAGCAUGAUUUGCCCGU	22	110	0	0	29	81	0	0	5.02138	15.5616
Novel-3-3p	GGAUCCAAAGGUUGUUAAGGC	21	9	3	6	0	0	0.824416	0.567374	0	0
Novel-34-3p	AUCUCCGACGGCCUCGUACAGAGC	24	52	0	0	31	21	0	0	5.36768	4.03448	GCTCGGTACGAGGCCGTCGGAGAT
Novel-35-5p	CACCAAGUUGGUAAGGUGUUGG	22	62	4	57	1	0	1.09922	5.39005	0.173151	0	AAAACCTTACGAACTTGGCGAG
Novel-3-5p	ACGUCUUAACAACCUUUGGAU	21	26	6	20	0	0	1.64883	1.89125	0	0
Novel-36-3p	CAAUUAGGUACUAAAAUGGAAU	22	75	14	61	0	0	3.84727	5.7683	0	0
Novel-37-3p	AUUGAUCCUGUAGCAACGUACGGU	24	98	0	0	48	50	0	0	8.31125	9.60591
Novel-38a-3p	AUUCCCCCUCUGGAUUGGUGUAAC	24	80	0	1	26	53	0	0.0945623	4.50193	10.1823
Novel-38b-3p	AAUCCUCCUCUGGAUUGGUGU	21	24	16	8	0	0	4.39688	0.756498	0	0	AGACCAATCCAGAGGGGGATTGGA
Novel-39-3p	AUAACUUUCUCUUGUAGCAGCU	22	60	10	26	10	14	2.74805	2.45862	1.73151	2.68965
Novel-39-5p	UUAAGCUGCUACAAGAGAAAGA	22	26	5	20	0	1	1.37403	1.89125	0	0.192118
Novel-40-5p	UGGUCAUCUCGGUCGAAGGUGA	22	38	0	0	18	20	0	0	3.11672	3.84236
Novel-41-5p	ACGAACAUGGUGAAAGCGCGUGGU	24	95	8	83	4	0	2.19844	7.84867	0.692604	0
Novel-42-5p	GAUUGAGAGGGAUUGGAGGGG	21	85	11	19	24	31	3.02286	1.79668	4.15563	5.95566
Novel-43-3p	AAUUGUGGCACCUUAGGUAGG	21	141	42	68	23	8	11.5418	6.43023	3.98248	1.53695
Novel-44-5p	UUUGGAUUGAAUUGGUUGGUG	21	198	9	32	81	76	2.47325	3.02599	14.0252	14.601
Novel-45-3p	GUGGAUGGUGUGAUCUGGAUUGAU	24	16	0	0	11	5	0	0	1.90466	0.960591
Novel-4-5p	AGGUCGAUACAUUAAGUUGUUACA	24	50	0	3	17	30	0	0.283687	2.94357	5.76355	ATGTTGTATTTTAAAATATTGATT
Novel-46-3p	AAUAUUUGAUCUGUUAGAUGGUCU	24	121	7	104	5	5	1.92364	9.83448	0.865755	0.960591
Novel-47-3p	UGUUUAUAGAAUGUAAUUUGA	21	32	2	30	0	0	0.54961	2.83687	0	0	AAACTACACTCTATAAACAAT
Novel-48-5p	ACUUGUGCACGUGUCAUGAUAU	22	18	5	12	1	0	1.37403	1.13475	0.173151	0
Novel-49-3p	UAGCCCCUUCAAUCCCCUCUGG	22	83	29	48	6	0	7.96935	4.53899	1.03891	0
Novel-49-5p	GGAGAGGUUAGAGAGGCUAAA	21	22	7	15	0	0	1.92364	1.41843	0	0
Novel-50-3p	UUCAACCCAUGUGUAUUGAGA	21	196	28	168	0	0	7.69455	15.8865	0	0
Novel-50-5p	AAUACACAUGGGUUGAGGGAG	21	21	0	5	10	6	0	0.472811	1.73151	1.15271
Novel-51-3p	ACACUGAGCUGGACCACACCCU	22	31	12	18	1	0	3.29766	1.70212	0.173151	0
Novel-52-3p	AAGUGGAGGUCCUCGGAGAUC	21	39	3	31	4	1	0.824416	2.93143	0.692604	0.192118
Novel-52-5p	UCUCCGACGAUCUCUACUUCUGCU	24	79	22	51	4	2	6.04571	4.82268	0.692604	0.384236
Novel-53-3p	ACCCGUGCUGCAAGCUUUAUGGUU	24	388	7	7	245	129	1.92364	0.661936	42.422	24.7832
Novel-53-5p	AACCAUAAAGUUUGUAGCACGG	22	123	6	36	51	30	1.64883	3.40424	8.83071	5.76355
Novel-54-3p	UUGGGACUCUAAACAUAGCGC	21	152	18	132	2	0	4.94649	12.4822	0.346302	0
Novel-55-5p	CUGUUGCUGAAUUUGAUGAGCG	22	780	79	346	228	127	21.7096	32.7185	39.4784	24.399	CTCATCAAATTCAGCAACAGCA
Novel-5-5p	AUCCAACGGUGCUGUGUCAGGGGG	24	26	1	0	10	15	0.274805	0	1.73151	2.88177	AACCCCTGACGCAGCACCGTTGGA
Novel-56-5p	UGAAUGGUGGAGCUUGGAGCC	21	332	212	112	8	0	58.2587	10.591	1.38521	0	GCTCCAAGCTCCACCATTCAC
Novel-57-3p	CCUAGAUGACAUGUGUGUUUUU	22	319	42	268	9	0	11.5418	25.3427	1.55836	0
Novel-57-5p	AAACACAUAUGUGAUGUAGCGG	22	172	16	153	3	0	4.39688	14.468	0.519453	0
Novel-58-3p	AAUUGCUGGUGUCGUUGAAUGCAA	24	21	0	0	7	14	0	0	1.21206	2.68965
Novel-59-3p	CAAUUUAGGGACUAAAACGAA	21	170	13	155	2	0	3.57247	14.6572	0.346302	0
Novel-60-3p	ACAGCACCGUUGGAUGUGGAGGGU	24	26	0	1	14	11	0	0.0945623	2.42412	2.1133
Novel-61-5p	UGGGUACUCUAGUAUUGAAGUGGU	24	21	0	0	12	9	0	0	2.07781	1.72906	TTCATTACTAGAGTACCCAAA
Novel-6-3p	AUAUUAAUUAAGUAAUCAUUGA	22	95	0	92	2	1	0	8.69973	0.346302	0.192118	AATGTTACTAGATTCATATGAC
Novel-7-3p	AAAUCCUUUGGGAAAAUGAGG	21	90	2	87	1	0	0.54961	8.22692	0.173151	0
Novel-8-3p	UUGGGAAAAUAGGAAUCACUUGGG	24	100	37	60	3	0	10.1678	5.67374	0.519453	0	CTCACAGAATTTTCATTTTCCTAA
Novel-9-3p	AAUCUAACGGAUCAGAUGGUUUGC	24	46	0	0	28	18	0	0	4.84823	3.45813
Novel-9-5p	AAACCAUCUGAUCCGUUAGAUCGU	24	26	0	0	6	20	0	0	1.03891	3.84236
