# Supplementary material for: High-Throughput Sequencing of Small RNAs from Pollen and Silk and Characterization of miRNAs as Candidate Factors Involved in Pollen-Silk Interactions in Maize
Source: PLoS One. 2013 Aug 21;8(8):e72852. doi: 10.1371/journal.pone.0072852 (PMC3749131; doi:10.1371/journal.pone.0072852)
Supplement: Table S3 — Targets of all known miRNAs. (XLS) [file pone.0072852.s003.xls]

## Sheet: Sheet1
Table S3. Targets of all known miRNAs
miRNA name	Number of targets	Gene_id	Target description
zma-miR156a/b/c/d/e/f/g/h/i/l	25	GRMZM5G878561	Squamosa promoter-binding protein-like (SBP domain) transcription factor family protein
		GRMZM2G067624	Squamosa promoter binding protein-like 4
		GRMZM2G307588	Squamosa promoter binding protein-like 9
		GRMZM5G806833
		GRMZM2G061734	Squamosa promoter-binding protein-like (SBP domain) transcription factor family protein
		GRMZM2G113779	Squamosa promoter binding protein-like 5
		GRMZM2G126018	Squamosa promoter binding protein-like 9
		GRMZM2G133959	Alpha/beta-Hydrolases superfamily protein
		GRMZM2G371033	Squamosa promoter-binding protein-like (SBP domain) transcription factor family protein
		GRMZM2G016439	Histidine-containing phosphotransfer factor 5
		GRMZM2G160917	Squamosa promoter binding protein-like 9
		AC233751.1	Squamosa promoter-binding protein-like (SBP domain) transcription factor family protein
		GRMZM2G052921
		GRMZM2G065451	Squamosa promoter binding protein-like 2
		GRMZM2G101511	Squamosa promoter-binding protein-like (SBP domain) transcription factor family protein
		GRMZM2G106798	Squamosa promoter-binding protein-like (SBP domain) transcription factor family protein
		GRMZM2G163813	Squamosa promoter binding protein-like 2
		GRMZM2G460544	Squamosa promoter binding protein-like 9
		GRMZM2G465165	Concanavalin A-like lectin protein kinase family protein
		GRMZM2G148467	Squamosa promoter binding protein-like 10
		GRMZM2G097275	Squamosa promoter binding protein-like 2
		GRMZM2G126827	Squamosa promoter binding protein-like 10
		GRMZM2G156621	Squamosa promoter binding protein-like 10
		GRMZM2G414805
		GRMZM2G551565
zma-miR156j	23	GRMZM2G124371	Regulator of chromosome condensation (RCC1) family with FYVE zinc finger domain
		|GRMZM5G878561	Squamosa promoter-binding protein-like (SBP domain) transcription factor family protein
		GRMZM2G067624	Squamosa promoter binding protein-like 4
		GRMZM2G307588	Squamosa promoter binding protein-like 9
		GRMZM5G806833
		GRMZM2G061734	Squamosa promoter-binding protein-like (SBP domain) transcription factor family protein
		GRMZM2G113779	Squamosa promoter binding protein-like 5
		GRMZM2G126018	Squamosa promoter binding protein-like 9
		GRMZM2G160917	Squamosa promoter binding protein-like 9
		AC233751.1	Squamosa promoter-binding protein-like (SBP domain) transcription factor family protein
		GRMZM2G052921
		GRMZM2G065451	Squamosa promoter binding protein-like 2
		GRMZM2G101511	Squamosa promoter-binding protein-like (SBP domain) transcription factor family protein
		GRMZM2G106798	Squamosa promoter-binding protein-like (SBP domain) transcription factor family protein
		GRMZM2G163813	Squamosa promoter binding protein-like 2
		GRMZM2G460544	Squamosa promoter binding protein-like 9
		GRMZM2G148467	Squamosa promoter binding protein-like 10
		GRMZM2G097275	Squamosa promoter binding protein-like 2
		GRMZM2G126827	Squamosa promoter binding protein-like 10
		GRMZM2G156621	Squamosa promoter binding protein-like 10
		GRMZM2G414805
		GRMZM2G551565
		GRMZM2G371033	Squamosa promoter-binding protein-like (SBP domain) transcription factor family protein
zma-miR156k	24	GRMZM5G878561	Squamosa promoter-binding protein-like (SBP domain) transcription factor family protein
		GRMZM2G033199	Polymerase delta 4
		GRMZM2G067624	Squamosa promoter binding protein-like 4
		GRMZM2G307588	Squamosa promoter binding protein-like 9
		GRMZM5G806833
		GRMZM2G061734	Squamosa promoter-binding protein-like (SBP domain) transcription factor family protein
		GRMZM2G113779	Squamosa promoter binding protein-like 5
		GRMZM2G126018	Squamosa promoter binding protein-like 9
		GRMZM2G371033	Squamosa promoter-binding protein-like (SBP domain) transcription factor family protein
		GRMZM2G160917	Squamosa promoter binding protein-like 9
		AC233751.1	Squamosa promoter-binding protein-like (SBP domain) transcription factor family protein
		GRMZM2G052921
		GRMZM2G065451	Squamosa promoter binding protein-like 2
		GRMZM2G101511	Squamosa promoter-binding protein-like (SBP domain) transcription factor family protein
		GRMZM2G106798	Squamosa promoter-binding protein-like (SBP domain) transcription factor family protein
		GRMZM2G163813	Squamosa promoter binding protein-like 2
		GRMZM2G460544	Squamosa promoter binding protein-like 9
		GRMZM2G465165	Concanavalin A-like lectin protein kinase family protein
		GRMZM2G148467	Squamosa promoter binding protein-like 10
		GRMZM2G097275	Squamosa promoter binding protein-like 2
		GRMZM2G126827	Squamosa promoter binding protein-like 10
		GRMZM2G156621	Squamosa promoter binding protein-like 10
		GRMZM2G414805
		GRMZM2G551565
zma-miR159a/b/f/j/k	11	AC204352.3
		AC209015.3
		GRMZM2G075064	Myb domain protein 65
		GRMZM2G093789	Myb domain protein 101
		GRMZM2G423833	Myb domain protein 33
		GRMZM2G085550
		GRMZM2G004090	Myb domain protein 101
		GRMZM2G167088	Myb domain protein 101
		GRMZM2G416652	Myb domain protein 101
		GRMZM2G127720
		GRMZM2G534485
zma-miR159c/d	9	|GRMZM2G139688	Myb domain protein 65
		GRMZM2G167088	Myb domain protein 101
		GRMZM2G416652	Myb domain protein 101
		GRMZM2G534485
		GRMZM2G017106	CVP2 like 1
		GRMZM2G127720
		AC217264.3	Myb domain protein 101
		GRMZM2G032451
		GRMZM2G070523	Myb domain protein 101
zma-miR159g	2	GRMZM2G041312	Homolog of yeast sucrose nonfermenting 4
		GRMZM2G534485
zma-miR159h/i	6	GRMZM2G139688	Myb domain protein 65
		GRMZM2G004090	Myb domain protein 101
		GRMZM2G167088	Myb domain protein 101
		GRMZM2G416652	Myb domain protein 101
		GRMZM2G041312	Homolog of yeast sucrose nonfermenting 4
		GRMZM2G534485
zma-miR160a/b/c/d/e/g	10	GRMZM2G390641	Auxin response factor 16
		GRMZM2G567718
		AC207885.3
		GRMZM5G808366	Auxin response factor 17
		GRMZM2G098377
		GRMZM2G153233	Auxin response factor 16
		GRMZM2G081406	Auxin response factor 16
		GRMZM2G005284	Auxin response factor 16
		AC207656.3	Auxin response factor 16
		GRMZM2G159399	Auxin response factor 16
zma-miR160f	11	GRMZM2G390641	Auxin response factor 16
		GRMZM2G567718
		AC207885.3
		GRMZM5G808366	Auxin response factor 17
		GRMZM2G098377
		GRMZM2G153233	Auxin response factor 16
		GRMZM2G081406	Auxin response factor 16
		GRMZM2G005284	Auxin response factor 10
		AC207656.3	Auxin response factor 16
		GRMZM2G159399	Auxin response factor 16
		GRMZM5G861501
zma-miR162	1	GRMZM2G000889
zma-miR164a/b/c/d/g	10	GRMZM2G393433	NAC (No Apical Meristem) domain transcriptional regulator superfamily protein
		GRMZM2G114850	NAC domain containing protein 1
		GRMZM2G139700	NAC (No Apical Meristem) domain transcriptional regulator superfamily protein
		AC196090.3	Subtilase family protein
		AC206208.3
		GRMZM2G008819	Uclacyanin 1
		GRMZM5G898290	NAC domain containing protein 80
		GRMZM2G045927	Cupredoxin superfamily protein
		GRMZM2G063522	NAC domain containing protein 1
		GRMZM2G146380	NAC domain containing protein 46
zma-miR164e	6	GRMZM2G003342
		GRMZM2G009892	NAC domain containing protein 100
		AC206208.3
		GRMZM5G898290	NAC domain containing protein 80
		GRMZM2G063322	Small nuclear ribonucleoprotein family protein
		GRMZM2G146380	NAC domain containing protein 46
zma-miR164f	8	GRMZM2G393433	NAC (No Apical Meristem) domain transcriptional regulator superfamily protein
		GRMZM2G114850	NAC domain containing protein 1
		GRMZM2G139700	NAC (No Apical Meristem) domain transcriptional regulator superfamily protein
		GRMZM2G043579	Methyl esterase 11
		AC206208.3
		GRMZM5G898290	NAC domain containing protein 80
		GRMZM2G063522	NAC domain containing protein 1
		GRMZM2G146380	NAC domain containing protein 46
zma-miR164h	8	GRMZM2G009892	NAC domain containing protein 100
		GRMZM2G393433	NAC (No Apical Meristem) domain transcriptional regulator superfamily protein
		GRMZM2G114850	NAC domain containing protein 1
		GRMZM2G139700	NAC (No Apical Meristem) domain transcriptional regulator superfamily protein
		AC206208.3
		GRMZM5G898290	NAC domain containing protein 80
		GRMZM2G063522	NAC domain containing protein 1
		GRMZM2G146380	NAC domain containing protein 46
zma-miR166a	4	GRMZM2G045098
		GRMZM5G845891
		AC208827.3
		GRMZM2G135175	MATE efflux family protein
zma-miR166b/c/d/e/f/g/h/i	12	GRMZM2G178102	Homeobox-leucine zipper family protein / lipid-binding START domain-containing protein
		GRMZM2G109987	Homeobox-leucine zipper family protein / lipid-binding START domain-containing protein
		AC187157.4	Homeobox-leucine zipper family protein / lipid-binding START domain-containing protein
		GRMZM2G003509	Homeobox-leucine zipper family protein / lipid-binding START domain-containing protein
		GRMZM2G042250	Homeobox-leucine zipper family protein / lipid-binding START domain-containing protein
		GRMZM2G045098
		GRMZM2G469551	Homeobox-leucine zipper family protein / lipid-binding START domain-containing protein
		GRMZM5G845891
		AC208827.3
		AC190829.3	Homeobox-leucine zipper family protein / lipid-binding START domain-containing protein
		GRMZM2G114888	Ribosomal protein S5 family protein
		GRMZM2G135175	MATE efflux family protein
zma-miR166j/k/n	4	GRMZM2G045098
		GRMZM5G845891
		AC208827.3
		GRMZM2G1148888	Ribosomal protein S5 family protein
zma-miR166lm	3	GRMZM2G045098
		GRMZM5G845891
		AC208827.3
zma-miR167a/b/c/d	5	GRMZM2G502560
		GRMZM2G039556
		GRMZM2G078274	Auxin response factor 6
		GRMZM2G068328	Oxidoreductases
		GRMZM2G475882	Auxin response factor 6
zma-miR167e/f/g/h/i/j	3	GRMZM2G502560
		GRMZM2G039556
		GRMZM2G068328	Oxidoreductases
zma-miR168a	1	GRMZM5G899308
zma-miR168b	1	GRMZM5G899308
zma-miR169ab	5	GRMZM2G078124
		GRMZM5G838907
		GRMZM5G829103	Nuclear factor Y, subunit A6
		GRMZM5G853836	Nuclear factor Y, subunit A2
		GRMZM2G165488	Nuclear factor Y, subunit A10
zma-miR169c	4	GRMZM2G000686	Nuclear factor Y, subunit A3
		GRMZM5G857944	Nuclear factor Y, subunit A5
		GRMZM2G078124
		GRMZM5G838907
zma-miR169f/g/h	6	GRMZM2G078124
		GRMZM5G838907
		GRMZM5G829103	Nuclear factor Y, subunit A6
		GRMZM5G853836	Nuclear factor Y, subunit A2
		GRMZM2G165488	Nuclear factor Y, subunit A10
		GRMZM5G857944
zma-miR169i/j/k	6	GRMZM2G078124
		GRMZM5G838907
		GRMZM2G000686	Nuclear factor Y, subunit A3
		GRMZM2G091964
		GRMZM2G323271
		GRMZM5G857944	Nuclear factor Y, subunit A5
zma-miR169l	2	GRMZM2G078124
		GRMZM5G857944	Nuclear factor Y, subunit A5
zma-miR169m/n	4	GRMZM2G078124
		GRMZM5G829103	Nuclear factor Y, subunit A6
		GRMZM5G853836	Nuclear factor Y, subunit A2
		GRMZM2G165488	Nuclear factor Y, subunit A10
zma-miR169o	6	GRMZM2G078124
		GRMZM2G091964
		GRMZM2G101300	Long chain acyl-coa synthetase 9
		GRMZM5G829103	Nuclear factor Y, subunit A6
		GRMZM5G853836	Nuclear factor Y, subunit A2
		GRMZM2G165488	Nuclear factor Y, subunit A10
zma-miR169p	5	GRMZM2G078124
		GRMZM5G838907
		GRMZM2G000686	Nuclear factor Y, subunit A3
		GRMZM2G323271
		GRMZM5G857944	Nuclear factor Y, subunit A5
zma-miR169q	4	GRMZM2G078124
		GRMZM5G829103	Nuclear factor Y, subunit A6
		GRMZM5G853836	Nuclear factor Y, subunit A2
		GRMZM2G165488	Nuclear factor Y, subunit A10
zma-miR169r	4	GRMZM2G078124
		GRMZM5G838907
		GRMZM2G000686	Nuclear factor Y, subunit A3
		GRMZM5G857944	Nuclear factor Y, subunit A5
zma-miR171a	15	GRMZM2G011947	GRAS family transcription factor
		GRMZM2G317338
		AC187788.3	GRAS family transcription factor
		GRMZM2G418899	GRAS family transcription factor
		GRMZM2G051785	GRAS family transcription factor
		GRMZM5G825321	GRAS family transcription factor
		GRMZM2G055263	GRAS family transcription factor
		GRMZM2G079470
		GRMZM2G176124	GRAS family transcription factor
		GRMZM2G098800	GRAS family transcription factor
		GRMZM2G037792	GRAS family transcription factor
		GRMZM2G110579	GRAS family transcription factor
		GRMZM2G545615
		GRMZM5G876576
		GRMZM2G000039	SIT4 phosphatase-associated family protein
zma-miR171b	16	GRMZM2G011947	GRAS family transcription factor
		GRMZM2G317338
		GRMZM2G021471	Fibronectin type III domain-containing protein
		AC187788.3	GRAS family transcription factor
		GRMZM2G418899	GRAS family transcription factor
		GRMZM2G051785	GRAS family transcription factor
		GRMZM5G825321	GRAS family transcription factor
		GRMZM2G060265	GRAS family transcription factor
		GRMZM2G079470	GRAS family transcription factor
		GRMZM2G176124	GRAS family transcription factor
		GRMZM2G098800	GRAS family transcription factor
		GRMZM2G110579	GRAS family transcription factor
		GRMZM2G521781
		GRMZM5G876576
		GRMZM2G477666	GRAS family transcription factor
		GRMZM2G124449	GRAS family transcription factor
zma-miR171c	9	GRMZM2G317338
		GRMZM2G022088	Sec14p-like phosphatidylinositol transfer family protein
		GRMZM2G418899	GRAS family transcription factor
		GRMZM2G051785	GRAS family transcription factor
		GRMZM5G825321	GRAS family transcription factor
		GRMZM2G098800	GRAS family transcription factor
		GRMZM2G037792
		GRMZM2G545615
		GRMZM5G876576
zma-miR171d/e/i/j	13	GRMZM2G011947	GRAS family transcription factor
		GRMZM2G317338
		AC187788.3	GRAS family transcription factor
		GRMZM2G418899	GRAS family transcription factor
		GRMZM2G051785	GRAS family transcription factor
		GRMZM5G825321	GRAS family transcription factor
		GRMZM2G055263	GRAS family transcription factor
		GRMZM2G079470	GRAS family transcription factor
		GRMZM2G176124	GRAS family transcription factor
		GRMZM2G098800	GRAS family transcription factor
		GRMZM2G037792	GRAS family transcription factor
		GRMZM2G110579	GRAS family transcription factor
		GRMZM5G876576
zma-miR171f	14	GRMZM2G011947	GRAS family transcription factor
		GRMZM2G317338
		GRMZM2G021471	Fibronectin type III domain-containing protein
		AC187788.3	GRAS family transcription factor
		GRMZM2G418899	GRAS family transcription factor
		GRMZM2G051785	GRAS family transcription factor
		GRMZM5G825321	GRAS family transcription factor
		GRMZM2G079470
		GRMZM2G176124	GRAS family transcription factor
		GRMZM2G098800	GRAS family transcription factor
		GRMZM2G037792	GRAS family transcription factor
		GRMZM2G110579	GRAS family transcription factor
		GRMZM2G521781
		GRMZM5G876576
zma-miR171h/k	2	GRMZM2G040192	Calcineurin-like metallo-phosphoesterase superfamily protein
		GRMZM2G055263	GRAS family transcription factor
zma-miR171l/m	13	GRMZM2G011947	GRAS family transcription factor
		GRMZM2G317338
		AC187788.3	GRAS family transcription factor
		GRMZM2G418899	GRAS family transcription factor
		GRMZM2G0517854	GRAS family transcription factor
		GRMZM5G825321	GRAS family transcription factor
		GRMZM2G079470	GRAS family transcription factor
		GRMZM2G176124	GRAS family transcription factor
		GRMZM2G098800	GRAS family transcription factor
		GRMZM2G037792	GRAS family transcription factor
		GRMZM2G110579	GRAS family transcription factor
		GRMZM2G545615
		GRMZM5G876576
zma-miR171n	14	GRMZM2G011947	GRAS family transcription factor
		GRMZM2G317338
		AC187788.3	GRAS family transcription factor
		GRMZM2G418899	GRAS family transcription factor
		GRMZM2G051785	GRAS family transcription factor
		GRMZM5G825321	GRAS family transcription factor
		GRMZM2G055263	GRAS family transcription factor
		GRMZM2G079470	GRAS family transcription factor
		GRMZM2G176124_	GRAS family transcription factor
		GRMZM2G098800	GRAS family transcription factor
		GRMZM2G037792	GRAS family transcription factor
		GRMZM2G110579	GRAS family transcription factor
		GRMZM2G545615
		GRMZM5G876576
zma-miR172a/b/c/d	11	GRMZM2G416725
		GRMZM2G176175	Related to AP2.7
		GRMZM2G160730	Integrase-type DNA-binding superfamily protein
		GRMZM2G174784	Integrase-type DNA-binding superfamily protein
		GRMZM2G700665	Target of early activation tagged (EAT) 2
		GRMZM5G878615	Actin 3
		GRMZM2G469304	Protein of unknown function, DUF547
		GRMZM5G862109	Related to AP2.7
		GRMZM2G076602	Integrase-type DNA-binding superfamily protein
		GRMZM2G017847	Actin-11
		GRMZM2G383472
zma-miR172e	7	GRMZM2G416725
		GRMZM2G176175	Related to AP2.7
		GRMZM2G160730	Integrase-type DNA-binding superfamily protein
		GRMZM2G174784	Integrase-type DNA-binding superfamily protein
		GRMZM2G700665	Target of early activation tagged (EAT) 2
		GRMZM5G862109	Related to AP2.7
		GRMZM2G076602	Integrase-type DNA-binding superfamily protein
zma-miR319a/b/c/d	6	GRMZM2G139688	Myb domain protein 65
		GRMZM2G004090
		GRMZM2G028054	Myb domain protein 65
		GRMZM2G503279
		GRMZM2G115516	TEOSINTE BRANCHED 1, cycloidea and PCF transcription factor 2
		GRMZM2G089361	TEOSINTE BRANCHED 1, cycloidea and PCF transcription factor 2
zma-miR390ab	3	GRMZM2G080041	Leucine-rich receptor-like protein kinase family protein
		GRMZM2G304745	Leucine-rich repeat protein kinase family protein
		GRMZM5G821637	Ankyrin repeat-containing protein 2
zma-miR393a
zma-miR393b	3	GRMZM5G848945	Auxin signaling F-box 2
		GRMZM2G135978	F-box/RNI-like superfamily protein
		GRMZM2G137451	Auxin signaling F-box 2
zma-miR393c
zma-miR394a/b	4	GRMZM2G119650	Galactose oxidase/kelch repeat superfamily protein
		GRMZM2G064954	Galactose oxidase/kelch repeat superfamily protein
		GRMZM5G813343
		GRMZM2G064171
zma-miR395a/b/c/d/e/f/g/h/i/j/l/m/n/p	3	GRMZM2G042171	Slufate transporter 2;1
		GRMZM2G149952	Pseudouridine synthase/archaeosine transglycosylase-like family protein
		GRMZM2G051270	ATP sulfurylase 1
zma-miR395k	1	GRMZM2G042171	Slufate transporter 2;1
zma-miR395o	2	GRMZM2G042171	Slufate transporter 2;1
		GRMZM2G149952	Pseudouridine synthase/archaeosine transglycosylase-like family protein
zma-miR396a/b	1	GRMZM2G178990
zma-miR396c/d	18	GRMZM2G098594	Growth-regulating factor 5
		GRMZM5G850129	Growth-regulating factor 5
		GRMZM2G067743	Growth-regulating factor 5
		GRMZM2G119359
		GRMZM2G041223	Growth-regulating factor 5
		GRMZM2G099862	Growth-regulating factor 2
		GRMZM2G335907
		GRMZM2G443903	Alpha-N-acetylglucosaminidase family / NAGLU family
		GRMZM2G018414	Growth-regulating factor 2
		GRMZM2G178261	Growth-regulating factor 1
		GRMZM2G105335	Growth-regulating factor 5
		GRMZM2G124566	Growth-regulating factor 3
		GRMZM2G129147	Growth-regulating factor 5
		GRMZM2G033612	Growth-regulating factor 2
		GRMZM2G034876	Growth-regulating factor 5
		GRMZM2G045977	Growth-regulating factor 3
		GRMZM5G853392	Growth-regulating factor 2
		GRMZM5G893117	Growth-regulating factor 5
zma-miR396e/f	2	GRMZM2G087671
		GRMZM2G178990
zma-miR396g/h	1	GRMZM2G178990
zma-miR397b	7	GRMZM2G146152	Laccase 17
		GRMZM2G072780
		GRMZM2G072808	Laccase 17
		GRMZM2G447271	Laccase 17
		GRMZM2G164467	Laccase 17
		GRMZM2G305526	Laccase 17
		GRMZM2G419994	Wound-responsive family protein
zma-miR398a/b	1	GRMZM2G068519
zma-miR399a/c/h	4	GRMZM2G070591
		GRMZM2G075384
		AC209981.3_
		GRMZM2G165734
zma-miR399b/d/e/i/j	4	GRMZM2G070591
		GRMZM2G470766
		AC209981.3
		GRMZM2G165734
zma-miR399f
zma-miR399g
zma-miR408b	4	GRMZM2G384327	SWAP (Suppressor-of-White-apricot)/surp domain-containing protein
		GRMZM5G866053	Plantacyanin
		GRMZM2G023847	Uclacyanin 1
		GRMZM2G097851	Uclacyanin 1
zma-miR528a/b	8	GRMZM2G067974	Threonine aldolase 2
		GRMZM2G107469	Threonine aldolase 2
		GRMZM2G082079
		GRMZM2G008053
		GRMZM2G013761	DEAD box RNA helicase (PRH75)
		GRMZM2G057519
		GRMZM2G169033	Laccase 14
		GRMZM2G701288	Threonine aldolase 2
zma-miR529	6	GRMZM2G307588	Squamosa promoter binding protein-like 9
		GRMZM2G126018	Squamosa promoter binding protein-like 9
		GRMZM2G160917	Squamosa promoter binding protein-like 9
		AC233751.1	Squamosa promoter-binding protein-like (SBP domain) transcription factor family protein
		GRMZM2G101511	Squamosa promoter-binding protein-like (SBP domain) transcription factor family protein
		GRMZM2G460544	Squamosa promoter binding protein-like 9
zma-miR827	1	GRMZM2G157422	VEFS-Box of polycomb protein
zma-miR1432	2	GRMZM2G115280	Autoinhibited Ca2+-atpase 10
		GRMZM2G423139	Calcium-binding EF-hand family protein
zma-miR2118b	2	GRMZM2G178704	P-loop containing nucleoside triphosphate hydrolases superfamily protein
		GRMZM2G403664
zma-miR2118c	2	GRMZM2G161072
		GRMZM2G133233
zma-miR2118d	1	GRMZM2G178704
zma-miR2275a-5p	1	GRMZM2G087525
zma-miR2275bc-3p	2	GRMZM2G087525
		GRMZM5G891058
zma-miR2275bc-5p	2	GRMZM2G462537
		GRMZM2G087525
