# Supplementary material for: High-Throughput Sequencing of Small RNAs from Pollen and Silk and Characterization of miRNAs as Candidate Factors Involved in Pollen-Silk Interactions in Maize
Source: PLoS One. 2013 Aug 21;8(8):e72852. doi: 10.1371/journal.pone.0072852 (PMC3749131; doi:10.1371/journal.pone.0072852)
Supplement: Table S4 — Targets of all novel miRNAs. (XLS) [file pone.0072852.s004.xls]

## Sheet: Sheet1
Table S4. Targets of all novel miRNAs.
miRNA name	Number of targets	Gene_id	Target description
Novel-1-5p	3	GRMZM2G109464	RING/FYVE/PHD zinc finger superfamily protein
		GRMZM2G367051	Protein kinase family protein / WD-40 repeat family protein
		GRMZM5G855040
Novel-11-5p-1	1	GRMZM2G305362	Sequence-specific DNA binding transcription factors
Novel-12-5p	2	GRMZM2G102243	RING/U-box superfamily protein
		GRMZM5G862277	CRINKLY4 related 3
Novel-14a-5p	6	GRMZM2G109464	RING/FYVE/PHD zinc finger superfamily protein
		GRMZM2G093902
		GRMZM2G545381
		GRMZM2G004784	SNARE associated Golgi protein family
		GRMZM2G181359	Regulatory particle triple-A 1A
		GRMZM2G078396	Ribosomal protein l14p/L23e family protein
Novel-14b-5p	4	GRMZM2G093902
		GRMZM2G545381
		GRMZM2G004784
		GRMZM2G078396
Novel-16-5p	1	GRMZM2G170870	Ribosomal protein L6 family
Novel-18-5p	1	AC194630.3
Novel-19-5p	2	GRMZM2G358238
		GRMZM2G008490
Novel-20-3p	2	GRMZM2G162788	RPM1-interacting protein 4 (RIN4) family protein
		GRMZM2G075828	MATE efflux family protein
Novel-28-5p	3	AC206223.3	Sequence-specific DNA binding transcription factors
		GRMZM2G452695	Sequence-specific DNA binding transcription factors
		GRMZM2G060583	LRR and NB-ARC domains-containing disease resistance protein
Novel-29-5p	1	GRMZM2G102322	Plasmodesmata callose-binding protein 5
Novel-29-3p	1	AC206858.3
Novel-33-5p	2	GRMZM2G078124
		GRMZM2G323271
Novel-38b-5p-2	1	GRMZM2G395535	Glutaredoxin family protein
Novel-39-5p	1	GRMZM2G053927	Sodium:hydrogen antiporter 1
Novel-39-3p	4	AC216349.3
		AC185233.3
		AC210158.3
		GRMZM2G430780	Protein kinase superfamily protein
Novel-42-5p	2	GRMZM2G002818	Leucine-rich repeat transmembrane protein kinase
		GRMZM2G168795	Leucine-rich repeat transmembrane protein kinase
Novel-47-5p	3	GRMZM2G041312	Homolog of yeast sucrose nonfermenting 4
		GRMZM2G070271	Xyloglucan endotransglucosylase/hydrolase 30
		GRMZM2G08114	Cytochrome b561/ferric reductase transmembrane protein family
Novel-47-3p	1	GRMZM2G170452
Novel-49-5p	3	GRMZM2G120244	ATP binding microtubule motor family protein
		GRMZM2G157616	ATP binding microtubule motor family protein
		GRMZM2G579611	ATP binding microtubule motor family protein
Novel-49-3p	2	GRMZM2G473533	Ergosterol biosynthesis ERG4/ERG24 family
		GRMZM2G449019	UDP-glucosyl transferase 88A1
Novel-50-3p	4	GRMZM2G030284	Microtubule associated protein (MAP65/ASE1) family protein
		GRMZM2G070487	Eukaryotic translation initiation factor 3A
		GRMZM2G118917	Polynucleotidyl transferase, ribonuclease H fold protein with HRDC domain
		GRMZM2G120578	Spermidine synthase 3
Novel-52-3p	1	GRMZM2G302293	Serine/threonine-protein kinase WNK (With No Lysine)-related
Novel-55-5p	2	GRMZM2G147560	Natural resistance-associated macrophage protein 1
		GRMZM2G168747	Natural resistance-associated macrophage protein 1
Novel-55-3p	1	AC185233.3
Novel-56-5p	1	GRMZM2G084586	Mitogen-activated protein kinase kinase kinase 7
Novel-56-3p	3	GRMZM2G406177	Prenylcysteine methylesterase
		GRMZM2G172584	Nucleolar histone methyltransferase-related protein
		GRMZM2G437845	Prenylcysteine methylesterase
Novel-61-3p	8	GRMZM2G386802	Aminotransferase-like, plant mobile domain family protein
		GRMZM2G354851	GTP-binding protein Obg/cgta
		GRMZM2G538325
		GRMZM2G391922
		GRMZM2G153450	U2 small nuclear ribonucleoprotein B
		GRMZM2G153497
		GRMZM2G339159	Plant transposase (Ptta/En/Spm family)
		GRMZM2G152328	Actin-11
Novel-7-3p	1	GRMZM2G318251
